# Supplementary material for: Shatavari Supplementation in Postmenopausal Women Improves Handgrip Strength and Increases Vastus lateralis Myosin Regulatory Light Chain Phosphorylation but Does Not Alter Markers of Bone Turnover
Source: Nutrients. 2021 Nov 27;13(12):4282. doi: 10.3390/nu13124282 (PMC8708006; doi:10.3390/nu13124282)
Supplement: Supplementary file 1 [file nutrients-13-04282-s001.zip]

Archive with 1 entries (1 files):
- nutrients-1477395-supplementary.pdf
